# Supplementary material for: High-Throughput Sequencing Reveals Circulating miRNAs as Potential Biomarkers for Measuring Puberty Onset in Chicken (Gallus gallus)
Source: PLoS One. 2016 May 5;11(5):e0154958. doi: 10.1371/journal.pone.0154958 (PMC4858148; doi:10.1371/journal.pone.0154958)
Supplement: S1 Table — (XLS) [file pone.0154958.s001.xls]

## Sheet: S1 Table
S1 Table The conserved miRNAs expressed in the chicken serum and plasma
	The co-expressed miRNAs (Reads > 10)			The serum-specific miRNAs (Reads > 10)			The plasma-specific miRNAs (Reads > 10)
	miR_name	miR_seq		miR_name	miR_seq		miR_name	miR_seq
	gga-miR-460b-3p	CACAGCGCATGCAATGTGGACAT		gga-miR-1594	TGGTGGGGATGGGTTGGGGTT		gga-miR-153-5p	TCATTTTTGTGATGTTGCAGCT
	gga-miR-31-5p	AGGCAAGATGTTGGCATAGCTG					gga-miR-1728-3p	AGGCTTCTGTAGATCAGCCAGC
	gga-miR-20a-3p	AATCTACTGCATTATAAGCACTTAAAGT					gga-miR-302c-3p	TAAGTGCTTCCATGTTTCAGTGG
	gga-miR-460b-5p	TCCTCATTGTACATGCTGTGTG					gga-miR-6648-3p	TCCGGCATTCTGAACGCTCCT
	gga-miR-193a-3p	AACTGGCCTACAAAGTCCCAGT
	gga-miR-216a	TAATCTCAGCTGGCAACTGTG
	gga-miR-146b-3p	CCCTATGGATTCAGTTCTGC
	gga-miR-1805-3p	TGTATTGGAACACTACAGCTC
	gga-miR-9-3p	TAAAGCTAGAGAACCGAATGT
	gga-miR-29a-5p	CTGATTTCTTTTGGTGTTCAGA
	gga-miR-193a-5p	TGGGTCTTTGCGGGCGAGATGA
	gga-miR-449c-5p	TGGCAGTGCGTGTTAGCTGGCTGT
	gga-miR-196-5p	TAGGTAGTTTCATGTTGTTGG
	gga-miR-27b-5p	AGAGCTTAGCTGATTGGTGAACA
	gga-miR-133a-5p	AGCTGGTAAAATGGAACCAAATC
	gga-miR-100-3p	AAGCTTGTATCTATAGGTATG
	gga-miR-1552-3p	CTAGCTGCTCTGCACTGACTG
	gga-miR-6553-3p	AACACTACCCTGAGCTGCTCC
	gga-miR-1781-3p	TTTAAATCATGCAGCTGTTGA
	gga-miR-130a-5p	GCCCTTTTTCTGTTGTACTACT
	gga-miR-222b-5p	TGCTCAGTAGTCAGTGTAGGATCTGT
	gga-miR-6516-3p	CATGTATGATACTGCACACAACG
	gga-miR-26a-3p	CCTATTCTTGGTTACTTGCACT
	gga-miR-1664-3p	TCTGTGACCTCATTTACCTCC
	gga-miR-205b	CCCTTCATTCCACCGGAATCTG
	gga-miR-6606-5p	GAGGAGCGGGAGGAGCGGGA
	gga-miR-2131-5p	ATGCAGAAGTGCACGGAAACAGCT
	gga-miR-1306-5p	ACCACCTCCCCTGCAAACGTCCAGT
	gga-miR-216b	AAATCTCTGCAGGCAAATGTGA
	gga-miR-217-5p	TACTGCATCAGGAACTGATTGGAT
	gga-miR-221-5p	AACCTGGCATACAATGTAGATTTCTGT
	gga-miR-3540	ATGGTGGAAGAACAAGGCCTGC
	gga-miR-181b-3p	TCACTGAACAATGAATGCAAC
	gga-miR-128-5p	CGGGGCCGTAACACTGTCTGAGA
	gga-miR-24-5p	GTGCCTACTGAGCTGATATCAGT
	gga-miR-1736-3p	AGCACCTTCGGAACTGTCCTCA
	gga-miR-6651-5p	ACCAGGTTGCCTAAGGAGGGG
	gga-miR-92-5p	AGGTTGGGATCAGTTGCAATGCT
	gga-miR-499-3p	AACATCACTTTAAGTCTGTGCT
	gga-miR-3523	CCGCGCAGTGCCTCGTCCTCGA
	gga-miR-15b-3p	GAATCATTATTTGCTGCTTTA
	gga-miR-365-5p	GAGGGACTTTTGGGGGCAGATGT
	gga-miR-130c-5p	GCCCTTTTTATGTTGTACTACT
	gga-miR-146c-3p	AGTCCATGGTATTCAGTTCTCT
	gga-miR-1329-5p	TACAGTGATCACGTTACGATGG
	gga-miR-3536	CTGCATACGAGTAGACCCTTTC
	gga-miR-458a-3p	ATAGCTCTTTGAATGGTACTGC
	gga-let-7k-3p	CTATACAATCTACTGTCTTTCC
	gga-miR-138-5p	AGCTGGTGTTGTGAATC
	gga-miR-449a	TGGCAGTGTATGTTAGCTGGT
	gga-miR-183	TATGGCACTGGTAGAATTCACTG
	gga-miR-204	TTCCCTTTGTCATCCTATGCCT
	gga-miR-22-5p	AGTTCTTCAGTGGCAAGCTTTA
	gga-miR-1729-3p	CTACTCGGTGAGTAAGGATAGC
	gga-miR-193b-5p	CGGGGTTTTGGGGGCGAGATGA
	gga-miR-33-3p	AATGTTCCTGCAGTGCAGTA
	gga-let-7j-3p	CTATACAGTCTATTGCCTTCCT
	gga-miR-490-3p	CAACCTGGAGGACTCCATGCTG
	gga-miR-1416-5p	TCCTTAACTCATGCCGCTGTG
	gga-miR-1306-3p	TGGACGTTGGCTCTGGTGGTGAT
	gga-miR-106-3p	ACTGCAGTATAAGCACTTCTGG
	gga-miR-1563	GCACATGATGAGGAAGCACTGAAA
	gga-miR-1677-3p	TGACTTCAGTAGGAGCAGGATT
	gga-miR-460a-3p	CACAGCGCATACAATGTGGATT
	gga-miR-1434	GTGCGTGATGATGGAAAATT
	gga-miR-1662	TTGACATCATCATACTTGGGAT
	gga-miR-194	TGTAACAGCAACTCCATGTGGA
	gga-miR-1729-5p	ATCCCTTACTCACATGAGTAGTC
	gga-miR-9-5p	TCTTTGGTTATCTAGCTGTATGA
	gga-miR-133c-3p	TTGGTCCCCTTCAACCAGCTGC
	gga-miR-455-3p	TGCAGTCCATGGGCATATACAC
	gga-miR-205a	TCCTTCATTCCACCGGAGTCTG
	gga-miR-365-3p	TAATGCCCCTAAAAATCCTTAT
	gga-miR-375	TTTGTTCGTTCGGCTCGCGTTA
	gga-miR-130b-5p	CCTCTTTCCCTGTTGCACTACT
	gga-miR-460a-5p	CCTGCATTGTACACACTGTGTG
	gga-miR-1552-5p	TTAGTGCGCGGTAAGCTAGGGTG
	gga-miR-99a-3p	CAAGCTCGCTTCTATGGGTCT
	gga-miR-222b-3p	AGCTACATCTGATTACTGGGTCAC
	gga-miR-148a-5p	AAAGTTCTGTGACACTCAGACT
	gga-miR-101-5p	TCAGTTATCACAGTGCTGATGCT
	gga-miR-146a-3p	ACCCATGGGGCTCAGTTCTTCAG
	gga-miR-383-5p	AGATCAGAAGGTGATTGTGGCT
	gga-miR-122-5p	TGGAGTGTGACAATGGTGTTTGT
	gga-miR-181a-3p	ACCATCGACCGTTGATTGTACC
	gga-miR-1451-5p	TCGCACAGGAGCAAGTTACCGC
	gga-miR-184-3p	TGGACGGAGAACTGATAAGGGT
	gga-miR-33-5p	GTGCATTGTAGTTGCATTGC
	gga-miR-10a-3p	AAATTCGTATCTAGGGGAATA
	gga-miR-17-3p	ACTGCAGTGAAGGCACTTGT
	gga-miR-215-5p	ATGACCTATGAATTGACAGAC
	gga-miR-429-3p	TAATACTGTCTGGTAATGCCGT
	gga-miR-2188-3p	GATATATGTGGTCAGACCTATC
	gga-miR-3528	CATGCCCCAGTCGTGTTGCAGA
	gga-miR-29b-3p	TAGCACCATTTGAAATCAGTGTT
	gga-miR-16-3p	CCAATATTATTGTGCTGCTTAA
	gga-miR-34b-5p	CAGGCAGTGTAGTTAGCTGATTG
	gga-miR-1456-5p	GAAAGGACGGAGGCGGCCCGCGC
	gga-miR-190-5p	TGATATGTTTGATATATTAGGT
	gga-miR-1454	GTACAATGATGAGACTTTGGCTCC
	gga-miR-30a-3p	CTTTCAGTCGGATGTTTGCAGC
	gga-miR-140-5p	AGTGGTTTTACCCTATGGTAG
	gga-miR-99a-5p	AACCCGTAGATCCGATCTTGTG
	gga-miR-34a-5p	TGGCAGTGTCTTAGCTGGTTGTT
	gga-miR-125b-3p	ACAAGTCAGGCTCTTGGGACCT
	gga-miR-18a-5p	TAAGGTGCATCTAGTGCAGATA
	gga-miR-218-5p	TTGTGCTTGATCTAACCATGT
	gga-miR-147	GTGTGCGGAAATGCTTCTGC
	gga-miR-130a-3p	CAGTGCAATATTAAAAGGGCAT
	gga-miR-455-5p	TATGTGCCCTTGGACTACATCG
	gga-miR-3538	GTTCGGTGATGAAACCATGGA
	gga-miR-18b-5p	TAAGGTGCATCTAGTGCAGTTA
	gga-miR-19a-3p	TGTGCAAATCTATGCAAAACTGA
	gga-miR-219b	CACAAGAATTGCGTTTGGACAA
	gga-miR-1559-5p	TTCGATGCTTGTATGCTACTCC
	gga-miR-214	ACAGCAGGCACAGACAGGCAG
	gga-miR-153-3p	TTGCATAGTCACAAAAGTGA
	gga-miR-7	TGGAAGACTAGTGATTTTGTTG
	gga-miR-30e-3p	TTTCAGTCGGATGTTTACAGC
	gga-miR-7b	TGGAAGACTAGTGATTTTTGTT
	gga-miR-301a-3p	CAGTGCAATAATATTGTCAAAGCAT
	gga-miR-100-5p	AACCCGTAGATCCGAACTTGTG
	gga-miR-32-5p	TATTGCACATTACTAAGTTGC
	gga-miR-199-5p	CCCAGTGTTCAGACTACCTGTTC
	gga-miR-106-5p	AAAAGTGCTTACAGTGCAGGTA
	gga-miR-454-3p	TAGTGCAATATTGCTTATAGGGT
	gga-miR-222a	AGCTACATCTGGCTACTGGGTCTC
	gga-miR-144-5p	GGATATCATCATATACTGTAAG
	gga-miR-10b-5p	TACCCTGTAGAACCGAATTTGT
	gga-miR-30c-3p	TGGGAGAGGATTGTTTACGCC
	gga-miR-2954	CATCCCCATTCCACTCCTAGCA
	gga-miR-16c-5p	TAGCAGCACGTAAATACTGGAG
	gga-miR-130b-3p	CAGTGCAATAATGAAAGGGCGT
	gga-miR-146b-5p	TGAGAACTGAATTCCATAGGCG
	gga-miR-19b-3p	TGTGCAAATCCATGCAAAACTGA
	gga-miR-200a-3p	TAACACTGTCTGGTAACGATGT
	gga-miR-23b-3p	ATCACATTGCCAGGGATTACC
	gga-miR-29c-3p	TAGCACCATTTGAAATCGGT
	gga-miR-20b-5p	CAAAGTGCTCATAGTGCAGGTAG
	gga-miR-15b-5p	TAGCAGCACATCATGGTTTGCA
	gga-miR-107-3p	AGCAGCATTGTACAGGGCTATCA
	gga-miR-21-3p	CAACAACAGTCGGTAGGCTGTC
	gga-miR-130c-3p	CAGTGCAATGTTAAAAGGGCAT
	gga-miR-15c-5p	TAGCAGCACATCATGGTTTGTA
	gga-miR-301b-3p	CAGTGCAATAGTATTGTCAAAGCAT
	gga-miR-128-3p	TCACAGTGAACCGGTCTCTTT
	gga-miR-155	TTAATGCTAATCGTGATAGGGG
	gga-miR-181b-5p	AACATTCATTGCTGTCGGTGGG
	gga-let-7c-5p	TGAGGTAGTAGGTTGTATGGTT
	gga-miR-125b-5p	TCCCTGAGACCCTAACTTGTGA
	gga-miR-17-5p	CAAAGTGCTTACAGTGCAGGTAGT
	gga-miR-146a-5p	TGAGAACTGAATTCCATGGGTT
	gga-miR-30b-5p	TGTAAACATCCTACACTCAGCT
	gga-miR-16-5p	TAGCAGCACGTAAATATTGGTG
	gga-miR-20a-5p	TAAAGTGCTTATAGTGCAGGTAG
	gga-miR-223	TGTCAGTTTGTCAAATACCCC
	gga-miR-103-3p	AGCAGCATTGTACAGGGCTATGA
	gga-miR-30c-5p	TGTAAACATCCTACACTCTCAGCT
	gga-miR-24-3p	TGGCTCAGTTCAGCAGGAACAG
	gga-miR-34c-5p	AGGCAGTGTAGTTAGCTGATTGC
	gga-miR-221-3p	AGCTACATTGTCTGCTGGGTTTC
	gga-miR-133a-3p	TTGGTCCCCTTCAACCAGCTGT
	gga-miR-15a	TAGCAGCACATAATGGTTTGT
	gga-let-7k-5p	TGAGGTAGTAGATTGAATAGTT
	gga-miR-193b-3p	AACTGGCCCACAAAGTCCCGCTTT
	gga-miR-144-3p	CTACAGTATAGATGATGTACTC
	gga-miR-140-3p	CCACAGGGTAGAACCACGGAC
	gga-miR-142-3p	TGTAGTGTTTCCTACTTTATGG
	gga-miR-101-3p	GTACAGTACTGTGATAACTGAA
	gga-let-7b	TGAGGTAGTAGGTTGTGTGGTT
	gga-miR-199-3p	TACAGTAGTCTGCACATTGG
	gga-miR-126-3p	TCGTACCGTGAGTAATAATGCGC
	gga-miR-146c-5p	TGAGAACTGAATTCCATGGACTG
	gga-miR-27b-3p	TTCACAGTGGCTAAGTTCTGC
	gga-miR-181a-5p	AACATTCAACGCTGTCGGTGAGT
	gga-let-7i	TGAGGTAGTAGTTTGTGCTGT
	gga-miR-2188-5p	AAGGTCCAACCTCACATGTCCT
	gga-miR-126-5p	CATTATTACTTTTGGTACGCG
	gga-let-7a-5p	TGAGGTAGTAGGTTGTATAGTT
	gga-miR-30d	TGTAAACATCCCCGACTGGAAG
	gga-let-7g-5p	TGAGGTAGTAGTTTGTACAGT
	gga-miR-30a-5p	TGTAAACATCCTCGACTGGAAG
	gga-let-7f-5p	TGAGGTAGTAGATTGTATAGTT
	gga-miR-30e-5p	TGTAAACATCCTTGACTGG
	gga-miR-10a-5p	TACCCTGTAGATCCGAATTTGT
	gga-miR-451	AAACCGTTACCATTACTGAGTTT
	gga-miR-22-3p	AAGCTGCCAGTTGAAGAACTGT
	gga-miR-142-5p	CCCATAAAGTAGAAAGCACTAC
	gga-miR-148a-3p	TCAGTGCACTACAGAACTTTGT
	gga-miR-21-5p	TAGCTTATCAGACTGATGTTGA
	gga-miR-26a-5p	TTCAAGTAATCCAGGATAGGC
	gga-miR-92-3p	TATTGCACTTGTCCCGGCCTG
