# Supplementary material for: High-Throughput Sequencing Reveals Circulating miRNAs as Potential Biomarkers for Measuring Puberty Onset in Chicken (Gallus gallus)
Source: PLoS One. 2016 May 5;11(5):e0154958. doi: 10.1371/journal.pone.0154958 (PMC4858148; doi:10.1371/journal.pone.0154958)
Supplement: S2 Table — (XLS) [file pone.0154958.s002.xls]

## Sheet: S2 Table 
S2 Table Novel miRNAs expressed in the chicken serum and plasma
	miR_seq	length	genomeID	strand	start	end	genome_seq	type	hairpinLen	CG%	dG(free energy)
	CAACAAATCACAGTCTACCATA	22	358470887	+	32418	32527	tggacattggtctagttctgtgTGGAAGACTAGTGATTTTTGTTGTTtttagataactaaattgaCAACAAATCACAGTCTACCATAtggcacagactatgcctctacag	3'	102	37.3	-42.2
	AAATTTGAGTATCTGACG	18	358485484	+	1442291	1442367	aGTGCGTGATGATGGAAAATTTcttcactttgacctgacttgtttgattgaagAAATTTGAGTATCTGACGcgagct	3'	77	39	-19.9
	GATAGTCAAGTGCTGATC	18	358485503	-	14752127	14752208	tgctggatatgatgactgaTTATCTGAAATGCTGATGAAACcacttctaaagtcctctaGATAGTCAAGTGCTGATCcagca	3'	80	40.2	-25.4
	TTATCTGAAATGCTGATGAAAC	22	358485503	-	14752127	14752208	tgctggatatgatgactgaTTATCTGAAATGCTGATGAAACcacttctaaagtcctctaGATAGTCAAGTGCTGATCcagca	5'	80	40.2	-25.4
	CCCAAGCAGGCTGATGTCAGGC	22	358485510	+	1818925	1818997	tctatgggtTTGACATCATCATACTTGGGATgtatgacacaaagtCCCAAGCAGGCTGATGTCAGGCccaaga	3'	73	46.6	-33.1
	GATGTCCAGACACAATTCTTG	21	358485495	-	4948485	4948573	aatctctgctacaGATGTCCAGACACAATTCTTGgttcgtacggctccagcgCACAAGAATTGCGTTTGGACAATcaggagcagagatt	5'	89	47.2	-43.1
	GCTTGGGTTGGAAGGGACC	19	358485508	+	33472329	33472438	tgggTGATCCTGTTGGTCTTTTctaaccatggtgattcaatgattctatgatgtgttgccatggaatcgtggaataGCTTGGGTTGGAAGGCACCtgaatgcccacccag	3'	81	47.3	-42.3
	TAGTAATGGTAACGGTTCTGT	21	358485493	-	5862879	5862947	acacatggctggcagggAAACCGTTACCATTACTGAGTTTAGTAATGGTAACGGTTCTGCtgacagcca	3'	64	47.8	-39.1
	AGAATTGTGTCTGGACATCTGT	22	358485495	+	4948487	4948572	tctctgctccTGATTGTCCAAACGCAATTCTTGtgcgctggagccgtacgaaccaAGAATTGTGTCTGGACATCTGTagcagagat	3'	85	48.8	-40.6
	AGAAAGGAAAAGGCTGTGTCT	21	358485495	+	7723310	7723406	gcattacacaggtcCATGCCCCAGTCGTGTTGCAGATatggctgtagtgccatgtttgtgtcattaggtggcAGAAAGGAAAAGGCTGTGTCTttgc	3'	97	49.5	-35.6
	CGTGTATTTGACAAGCTGAGTTT	23	358485508	+	242669	242768	ctgcagtgcagcactgCGTGTATTTGACAAGCTGAGTTTgacactcagtctggcagagTGTCAGTTTGTCAAATACCCCAagtgaggcacttgctgagca	5'	92	50	-43.2
	CTGAGGGAGCTGGGCTTGTT	20	358485511	-	59483131	59483239	agccttattaagagcagCTGAGGGAGCTGGGATTGTTcaggagaggaggctcaggtgtgaccttatcactctctagaactactcaaagggaagctgtggtgaggtggag	5'	58	51.4	-33.5
	AGGCCTGTGGTGTTTGGATTG	21	358485508	-	89228532	89228641	tcccatcttgggttttggggagctgcttttctgccacatttccctcAGGCCTGTGGTGTTTGGATTGtgggaatgaaggtgatgctgtggatgggcacctctgacatgat	3'	91	51.8	-35.5
	AACAAGCACGAGTGTCGTGGA	21	358485504	-	19665805	19665869	AACAAGCACGAGTGTGGTGGAgCTCATGGAGCCTCCCCTTAGCCccgctgtcctactgctggatt	5'	56	58.5	-16.5
	AGCAGTTCTGGGCTGCAG	18	358485508	+	82213019	82213128	gagtcactggaAGCAGTTCAGGGCTGCAGcatgcagaagctgtgtgctgtgacagcatctggatgctgcaggcatcccactacctccttggcacagctgctgccctgagg	5'	58	59.1	-47.6
	AGGGCCTGCTTCCTCCACCT	20	358485502	+	10562408	10562469	aggaAATGGTGGAAGAACAAGGCCTgcccgcgaggtaagggcAGGGCCTGCTTCCTCCACCT	3'	54	61.3	-32.6
	GGCTCTGTGGGGCTCTGTG	19	358469165	+	6207	6323	cgggcggtgcggtgctgtgggtgctgggagGGCTCTGTGCGGCTCTGTGcggctctgtgcggctctgggcccacccgagctctgtccctgcagaaatattacccgccggacttcgat	5'	111	67.5	-52.4
	CGAGCTCTGCTGCCCCACATC	21	358478708	+	1319	1400	tgggactgggggggTGTGGGTTGACAGTGCTGAGGTCtccccaagccccCGAGCTCTGCTGCCCCACATCtcccccccccca	3'	80	69.5	-41
	GCCGCCGGGAGCTGTAGTGC	20	358485504	-	10666679	10666766	catggcgccgctcgagcccgcagagGCCGCCGGGAGCTGCAGTGCgcgcggcatggcttgtgGTGGAACGGGCGGCTCCCctgtcgtg	5'	88	75	-41.8
