# Supplementary material for: High-Throughput Sequencing Reveals Circulating miRNAs as Potential Biomarkers for Measuring Puberty Onset in Chicken (Gallus gallus)
Source: PLoS One. 2016 May 5;11(5):e0154958. doi: 10.1371/journal.pone.0154958 (PMC4858148; doi:10.1371/journal.pone.0154958)
Supplement: S3 Table — The miRNAs with |log2(fold-change)|> 1.0 were indicated in bold. (XLS) [file pone.0154958.s003.xls]

## Sheet: S3 Table
S3 Table The differentially expressed serum-miRNAs between BO and AO
	miR_name	miR_seq	up/down	fold_change(BO/AO)	log2(fold_change)	p-value	AO (norm)	BO (norm)	AO (raw)	BO (raw)
	gga-miR-3536	CTGCATACGAGTAGACCCTTTC	down	16.4816	4.04278	8.56443e-10	2.6487	43.6547	1	30
	gga-miR-499-3p	AACATCACTTTAAGTCTGTGCT	down	13.7346	3.77975	1.11209e-07	2.6487	36.3789	1	25
	gga-miR-24-5p	GTGCCTACTGAGCTGATATCAGT	down	12.0865	3.59532	6.58837e-07	2.6487	32.0135	1	22
	gga-miR-27b-5p	AGAGCTTAGCTGATTGGTGAACA	down	6.04324	2.59532	0.00489545	2.6487	16.0067	1	11
	gga-miR-2188-5p	AAGGTCCAACCTCACATGTCCT	down	5.82696	2.54274	0	3014.22	17563.7	1138	12070
	gga-miR-193b-5p	CGGGGTTTTGGGGGCGAGATGA	down	5.60373	2.48639	9.4736e-11	13.2435	74.213	5	51
	gga-miR-3528	CATGCCCCAGTCGTGTTGCAGA	down	5.36899	2.42465	1.42318e-39	58.2714	312.859	22	215
	gga-miR-451	AAACCGTTACCATTACTGAGTTT	down	4.24786	2.08674	0	11159	47401.7	4213	32575
	gga-miR-1736-3p	AGCACCTTCGGAACTGTCCTCA	down	4.21195	2.07449	0.000227041	7.9461	33.4686	3	23
	gga-miR-365-5p	GAGGGACTTTTGGGGGCAGATGT	down	3.8457	1.94324	7.44761e-05	10.5948	40.7444	4	28
	gga-miR-144-3p	CTACAGTATAGATGATGTACTC	down	3.82917	1.93703	0	2113.66	8093.58	798	5562
	gga-miR-1552-3p	CTAGCTGCTCTGCACTGACTG	down	3.571	1.83633	0.00744114	5.2974	18.917	2	13
	gga-miR-92-5p	AGGTTGGGATCAGTTGCAATGCT	down	3.29631	1.72085	0.000986274	10.5948	34.9238	4	24
	gga-miR-365-3p	TAATGCCCCTAAAAATCCTTAT	down	3.13934	1.65046	9.29366e-14	55.6227	174.619	21	120
	gga-miR-193b-3p	AACTGGCCCACAAAGTCCCGCTTT	down	2.95431	1.56282	0	2140.15	6322.66	808	4345
	gga-miR-221-5p	AACCTGGCATACAATGTAGATTTCTGT	down	2.74693	1.45782	0.010584	10.5948	29.1031	4	20
	gga-miR-142-3p	TGTAGTGTTTCCTACTTTATGG	down	2.58009	1.36742	0	3453.91	8911.38	1304	6124
	gga-miR-183	TATGGCACTGGTAGAATTCACTG	down	2.38067	1.25137	0.000787704	23.8383	56.7511	9	39
	gga-miR-29b-3p	TAGCACCATTTGAAATCAGTGTT	down	2.32142	1.21501	7.0962e-15	135.084	313.586	51	215.5
	gga-miR-101-5p	TCAGTTATCACAGTGCTGATGCT	down	2.30055	1.20198	1.54868e-09	84.7584	194.991	32	134
	gga-miR-1451-5p	TCGCACAGGAGCAAGTTACCGC	down	2.16008	1.11109	1.48196e-10	116.543	251.742	44	173
	gga-miR-142-5p	CCCATAAAGTAGAAAGCACTAC	down	2.15438	1.10727	0	26971.7	58107.3	10183	39932
	gga-miR-19a-3p	TGTGCAAATCTATGCAAAACTGA	down	1.99776	0.998386	1.33655e-20	320.493	640.269	121	440
	gga-miR-130c-5p	GCCCTTTTTATGTTGTACTACT	down	1.92285	0.943245	0.029972	21.1896	40.7444	8	28
	gga-miR-16-3p	CCAATATTATTGTGCTGCTTAA	down	1.89233	0.920161	1.95281e-09	166.868	315.769	63	217
	gga-miR-223	TGTCAGTTTGTCAAATACCCC	down	1.84001	0.879717	1.64955e-103	2389.13	4396.03	902	3021
	gga-miR-15c-5p	TAGCAGCACATCATGGTTTGTA	down	1.82806	0.870311	8.45749e-61	1427.65	2609.82	539	1793.5
	gga-miR-204	TTCCCTTTGTCATCCTATGCCT	down	1.77827	0.830477	0.0227616	33.5502	59.6614	12.6667	41
	gga-miR-2188-3p	GATATATGTGGTCAGACCTATC	down	1.656	0.727706	2.50832e-06	185.409	307.038	70	211
	gga-miR-106-5p	AAAAGTGCTTACAGTGCAGGTA	down	1.63604	0.710205	2.03078e-19	720.447	1178.68	272	810
	gga-miR-7b	TGGAAGACTAGTGATTTTTGTT	down	1.62569	0.701056	8.09908e-16	599.269	974.228	226.25	669.5
	gga-miR-16-5p	TAGCAGCACGTAAATATTGGTG	down	1.62438	0.699892	9.05267e-63	2581.16	4192.79	974.5	2881.33
	gga-miR-15a	TAGCAGCACATAATGGTTTGT	down	1.60047	0.678491	2.38242e-77	3463.18	5542.69	1307.5	3809
	gga-miR-20a-5p	TAAAGTGCTTATAGTGCAGGTAG	down	1.53527	0.618491	8.96395e-50	2803.65	4304.35	1058.5	2958
	gga-miR-144-5p	GGATATCATCATATACTGTAAG	down	1.53285	0.616219	3.41446e-16	858.179	1315.46	324	904
	gga-miR-17-5p	CAAAGTGCTTACAGTGCAGGTAGT	down	1.52373	0.607608	5.33931e-39	2280.53	3474.91	861	2388
	gga-miR-32-5p	TATTGCACATTACTAAGTTGC	down	1.47447	0.560193	1.06156e-11	770.772	1136.48	291	781
	gga-miR-101-3p	GTACAGTACTGTGATAACTGAA	down	1.45587	0.541882	5.11252e-82	6621.75	9640.41	2500	6625
	gga-miR-454-3p	TAGTGCAATATTGCTTATAGGGT	down	1.4557	0.541709	1.31713e-11	831.692	1210.69	314	832
	gga-miR-140-5p	AGTGGTTTTACCCTATGGTAG	down	1.43685	0.522913	0.000203399	275.465	395.803	104	272
	gga-miR-147	GTGTGCGGAAATGCTTCTGC	down	1.42914	0.515151	1.55591e-05	392.008	560.235	148	385
	gga-miR-30e-5p	TGTAAACATCCTTGACTGG	down	1.37472	0.459135	1.11579e-144	18277.4	25126.2	6900.5	17267
	gga-miR-22-3p	AAGCTGCCAGTTGAAGAACTGT	down	1.36772	0.451775	1e-307	40172.8	54945.3	15167	37759
	gga-miR-30c-5p	TGTAAACATCCTACACTCTCAGCT	down	1.33649	0.41845	2.49406e-22	3450.37	4611.39	1302.67	3169
	gga-miR-30b-5p	TGTAAACATCCTACACTCAGCT	down	1.32889	0.410219	2.14086e-17	2780.25	3694.64	1049.67	2539
	gga-miR-16c-5p	TAGCAGCACGTAAATACTGGAG	down	1.31575	0.395887	1.36863e-07	1189.27	1564.78	449	1075.33
	gga-miR-26a-5p	TTCAAGTAATCCAGGATAGGC	down	1.27697	0.352723	0	85293.5	108917	32202	74849
	gga-miR-20b-5p	CAAAGTGCTCATAGTGCAGGTAG	down	1.27049	0.345381	3.30373e-06	1381.3	1754.92	521.5	1206
	gga-miR-130c-3p	CAGTGCAATGTTAAAAGGGCAT	down	1.26627	0.340586	1.82491e-07	1815.68	2299.15	685.5	1580
	gga-miR-21-5p	TAGCTTATCAGACTGATGTTGA	down	1.25831	0.331487	4.38077e-150	47274	59485.4	17848	40879
	gga-miR-200a-3p	TAACACTGTCTGGTAACGATGT	down	1.24237	0.313097	8.44396e-05	1337.59	1661.79	505	1142
	gga-miR-125b-5p	TCCCTGAGACCCTAACTTGTGA	down	1.24118	0.311717	2.29528e-08	2728.16	3386.15	1030	2327
	gga-miR-15b-5p	TAGCAGCACATCATGGTTTGCA	down	1.22365	0.291191	7.28395e-05	1707.09	2088.88	644.5	1435.5
	gga-miR-34c-5p	AGGCAGTGTAGTTAGCTGATTGC	down	1.21899	0.285688	1.26348e-09	4248.52	5178.9	1604	3559
	gga-miR-2954	CATCCCCATTCCACTCCTAGCA	down	1.18916	0.249944	0.00946575	1239.59	1474.07	468	1013
	gga-miR-126-3p	TCGTACCGTGAGTAATAATGCGC	down	1.18066	0.239599	5.97711e-14	11762.9	13888	4441	9544
	gga-miR-10a-5p	TACCCTGTAGATCCGAATTTGT	down	1.15632	0.209537	1.65898e-20	29623.1	34253.7	11184	23539.5
	gga-miR-301b-3p	CAGTGCAATAGTATTGTCAAAGCAT	down	1.13815	0.186687	0.046032	2309.67	2628.74	872	1806.5
	gga-miR-27b-3p	TTCACAGTGGCTAAGTTCTGC	down	1.10933	0.149683	0.00631544	14337.4	15904.9	5413	10930
	gga-miR-148a-3p	TCAGTGCACTACAGAACTTTGT	down	1.04798	0.067618	1.03344e-05	55500.9	58164.1	20954	39971
	gga-miR-30a-5p	TGTAAACATCCTCGACTGGAAG	down	1.02154	0.0307513	1.37028e-08	23977.4	24493.9	9052.5	16832.5
	gga-miR-24-3p	TGGCTCAGTTCAGCAGGAACAG	down	1.01965	0.0280723	0.0111551	4561.06	4650.68	1722	3196
	gga-miR-146c-5p	TGAGAACTGAATTCCATGGACTG	up	0.987438	-0.0182377	5.40911e-13	14299	14119.4	5398.5	9703
	gga-miR-128-3p	TCACAGTGAACCGGTCTCTTT	up	0.982334	-0.025714	0.000661593	2861.92	2811.36	1080.5	1932
	gga-miR-130b-3p	CAGTGCAATAATGAAAGGGCGT	up	0.977178	-0.0333069	0.00641223	1639.55	1602.13	619	1101
	gga-miR-221-3p	AGCTACATTGTCTGCTGGGTTTC	up	0.973837	-0.0382484	3.18332e-07	5392.75	5251.66	2036	3609
	gga-let-7b	TGAGGTAGTAGGTTGTGTGGTT	up	0.948132	-0.0768405	1.57686e-22	12288.4	11651	4639.4	8006.7
	gga-miR-199-5p	CCCAGTGTTCAGACTACCTGTTC	up	0.920761	-0.119102	0.000134058	1279.32	1177.95	483	809.5
	gga-let-7g-5p	TGAGGTAGTAGTTTGTACAGT	up	0.920333	-0.119772	7.14286e-63	23756.1	21863.5	8968.97	15024.9
	gga-miR-153-3p	TTGCATAGTCACAAAAGTGA	up	0.915085	-0.128022	0.00101863	871.422	797.426	329	548
	gga-miR-3538	GTTCGGTGATGAAACCATGGA	up	0.909102	-0.137486	0.00294952	667.473	606.8	252	417
	gga-miR-107-3p	AGCAGCATTGTACAGGGCTATCA	up	0.902364	-0.148218	2.08712e-09	2459.76	2219.6	928.667	1525.33
	gga-miR-181b-5p	AACATTCATTGCTGTCGGTGGG	up	0.898446	-0.154496	6.01388e-14	3681.03	3307.21	1389.75	2272.75
	gga-miR-30a-3p	CTTTCAGTCGGATGTTTGCAGC	up	0.889639	-0.168708	0.00736749	438.36	389.982	165.5	268
	gga-miR-181a-3p	ACCATCGACCGTTGATTGTACC	up	0.889351	-0.169175	0.0327023	267.519	237.918	101	163.5
	gga-miR-103-3p	AGCAGCATTGTACAGGGCTATGA	up	0.881425	-0.182091	5.17589e-22	4994.57	4402.33	1885.67	3025.33
	gga-miR-215-5p	ATGACCTATGAATTGACAGAC	up	0.869499	-0.201743	0.00834891	336.385	292.487	127	201
	gga-miR-429-3p	TAATACTGTCTGGTAATGCCGT	up	0.863919	-0.211032	0.00585745	346.98	299.762	131	206
	gga-miR-122-5p	TGGAGTGTGACAATGGTGTTTGT	up	0.862112	-0.214052	0.0176076	258.248	222.639	97.5	153
	gga-let-7a-5p	TGAGGTAGTAGGTTGTATAGTT	up	0.853221	-0.229009	2.73691e-115	20792.5	17740.6	7850.07	12191.5
	gga-miR-92-3p	TATTGCACTTGTCCCGGCCTG	up	0.846586	-0.240272	0	137221	116170	51807	79833
	gga-miR-126-5p	CATTATTACTTTTGGTACGCG	up	0.839824	-0.251841	1.70925e-131	20977.7	17617.6	7920	12107
	gga-miR-140-3p	CCACAGGGTAGAACCACGGAC	up	0.827833	-0.272588	6.11857e-72	10269	8501.03	3877	5842
	gga-let-7c-5p	TGAGGTAGTAGGTTGTATGGTT	up	0.823472	-0.280209	1.42413e-30	4080.23	3359.96	1540.47	2309
	gga-miR-21-3p	CAACAACAGTCGGTAGGCTGTC	up	0.818289	-0.289317	4.40632e-22	2765.24	2262.77	1044	1555
	gga-let-7k-5p	TGAGGTAGTAGATTGAATAGTT	up	0.816646	-0.292217	1.20658e-52	6794.45	5548.66	2565.2	3813.1
	gga-miR-214	ACAGCAGGCACAGACAGGCAG	up	0.81487	-0.295358	1.17687e-08	948.235	772.688	358	531
	gga-miR-218-5p	TTGTGCTTGATCTAACCATGT	up	0.808658	-0.306398	1.4809e-06	637.012	515.126	240.5	354
	gga-miR-125b-3p	ACAAGTCAGGCTCTTGGGACCT	up	0.795344	-0.330349	4.25264e-07	633.039	503.484	239	346
	gga-miR-205a	TCCTTCATTCCACCGGAGTCTG	up	0.795163	-0.330678	0.00444078	201.301	160.067	76	110
	gga-miR-199-3p	TACAGTAGTCTGCACATTGG	up	0.793046	-0.334523	4.84988e-153	16635.2	13192.5	6280.5	9066
	gga-miR-1454	GTACAATGATGAGACTTTGGCTCC	up	0.783498	-0.351998	6.12256e-06	466.171	365.244	176	251
	gga-miR-1559-5p	TTCGATGCTTGTATGCTACTCC	up	0.779511	-0.359358	1.57683e-10	897.909	699.93	339	481
	gga-miR-10b-5p	TACCCTGTAGAACCGAATTTGT	up	0.77662	-0.364719	4.09536e-20	1809.06	1404.95	683	965.5
	gga-miR-18b-5p	TAAGGTGCATCTAGTGCAGTTA	up	0.774797	-0.368109	1.01931e-09	797.259	617.714	301	424.5
	gga-miR-184-3p	TGGACGGAGAACTGATAAGGGT	up	0.763035	-0.390179	3.61857e-05	333.736	254.652	126	175
	gga-miR-30e-3p	TTTCAGTCGGATGTTTACAGC	up	0.758558	-0.398669	2.35458e-15	1182.64	897.104	446.5	616.5
	gga-miR-181a-5p	AACATTCAACGCTGTCGGTGAGT	up	0.75414	-0.407097	1.62578e-269	22176.9	16724.5	8372.75	11493.2
	gga-miR-1677-3p	TGACTTCAGTAGGAGCAGGATT	up	0.750122	-0.414803	0.00547479	137.732	103.316	52	71
	gga-let-7f-5p	TGAGGTAGTAGATTGTATAGTT	up	0.737309	-0.439659	0	33946.1	25028.7	12816.1	17200
	gga-let-7j-3p	CTATACAGTCTATTGCCTTCCT	up	0.717947	-0.478052	0.00469414	116.543	83.6715	44	57.5
	gga-let-7i	TGAGGTAGTAGTTTGTGCTGT	up	0.699431	-0.515747	0	25108.4	17561.6	9479.5	12068.5
	gga-miR-15b-3p	GAATCATTATTTGCTGCTTTA	up	0.680191	-0.555988	0.0299887	55.6227	37.8341	21	26
	gga-miR-30c-3p	TGGGAGAGGATTGTTTACGCC	up	0.644151	-0.634529	3.67489e-54	2272.59	1463.89	858	1006
	gga-miR-455-5p	TATGTGCCCTTGGACTACATCG	up	0.633427	-0.658749	1.54229e-24	934.991	592.249	353	407
	gga-miR-10a-3p	AAATTCGTATCTAGGGGAATA	up	0.621044	-0.687232	1.3993e-12	426.441	264.839	161	182
	gga-miR-1306-5p	ACCACCTCCCCTGCAAACGTCCAGT	up	0.614019	-0.703645	0.025529	45.0279	27.648	17	19
	gga-miR-1456-5p	GAAAGGACGGAGGCGGCCCGCGC	up	0.60073	-0.735212	6.51281e-18	566.822	340.507	214	234
	gga-miR-128-5p	CGGGGCCGTAACACTGTCTGAGA	up	0.549385	-0.86411	0.00258932	55.6227	30.5583	21	21
	gga-miR-222b-5p	TGCTCAGTAGTCAGTGTAGGATCTGT	up	0.549385	-0.86411	0.0269181	34.4331	18.917	13	13
	gga-miR-6606-5p	GAGGAGCGGGAGGAGCGGGA	up	0.52047	-0.942113	0.0026183	50.3253	26.1928	19	18
	gga-miR-26a-3p	CCTATTCTTGGTTACTTGCACT	up	0.515049	-0.957219	0.00570664	42.3792	21.8274	16	15
	gga-miR-1729-3p	CTACTCGGTGAGTAAGGATAGC	up	0.515049	-0.957219	7.00281e-07	127.138	65.4821	48	45
	gga-miR-216b	AAATCTCTGCAGGCAAATGTGA	up	0.497063	-1.0085	0.000937582	55.6227	27.648	21	19
	gga-miR-216a	TAATCTCAGCTGGCAACTGTG	up	0.494447	-1.01611	0.0243108	26.487	13.0964	10	9
	gga-miR-1664-3p	TCTGTGACCTCATTTACCTCC	up	0.457821	-1.12714	0.000714728	47.6766	21.8274	18	15
	gga-miR-375	TTTGTTCGTTCGGCTCGCGTTA	up	0.448478	-1.15689	2.2577e-23	389.359	174.619	147	120
	gga-miR-193a-3p	AACTGGCCTACAAAGTCCCAGT	up	0.406067	-1.30021	0.00297833	30.4601	12.3688	11.5	8.5
	gga-miR-193a-5p	TGGGTCTTTGCGGGCGAGATGA	up	0.378886	-1.40016	0.00079867	38.4062	14.5516	14.5	10
	gga-miR-449c-5p	TGGCAGTGCGTGTTAGCTGGCTGT	up	0.343366	-1.54218	0.000152318	42.3792	14.5516	16	10
	gga-miR-31-5p	AGGCAAGATGTTGGCATAGCTG	up	0.329631	-1.60108	0.00207738	26.487	8.73094	10	6
	gga-miR-217-5p	TACTGCATCAGGAACTGATTGGAT	up	0.242752	-2.04245	4.47705e-15	113.894	27.648	43	19
	gga-miR-20a-3p	AATCTACTGCATTATAAGCACTTAAAGT	up	0.235451	-2.0865	9.86778e-06	37.0818	8.73094	14	6
	gga-miR-133a-3p	TTGGTCCCCTTCAACCAGCTGT	up	0.235912	-2.05	2.38097e-17	9813	2315	3705	1591
	gga-miR-155	TTAATGCTAATCGTGATAGGGG	up	0.221821	-2.15	2.61017e-16	5143.78	1141	1942	784
	gga-miR-460b-5p	TCCTCATTGTACATGCTGTGTG	up	0.17349	-2.52708	9.02311e-09	50.3253	8.73094	19	6
	gga-miR-29c-3p	TAGCACCATTTGAAATCGGT	up	0.146505	-2.7	2.53791e-57	3146.65	461	1181	317
	gga-miR-9-5p	TCTTTGGTTATCTAGCTGTATGA	up	0.145783	-2.7	5.11735e-06	267.52	39	101	27
	gga-miR-19b-3p	TGTGCAAATCCATGCAAAACTGA	up	0.148569	-2.8	7.42928e-53	3022.17	449	1141	309
	gga-miR-460b-3p	CACAGCGCATGCAATGTGGACAT	up	0.0915642	-3.44907	1.26308e-07	31.7844	2.91031	12	2
