# Supplementary material for: High-Throughput Sequencing Reveals Circulating miRNAs as Potential Biomarkers for Measuring Puberty Onset in Chicken (Gallus gallus)
Source: PLoS One. 2016 May 5;11(5):e0154958. doi: 10.1371/journal.pone.0154958 (PMC4858148; doi:10.1371/journal.pone.0154958)
Supplement: S4 Table — Go terms with counts of genes > 30 were indicated in bold. (XLS) [file pone.0154958.s004.xls]

## Sheet: S4 Table
S4 Table GO analysis of the putative target genes
	GO Id	Function	GO_term	Count	Pvalue of Fisher's Exact Test
	GO:0005515	molecular_function	protein binding	2479	0.00125683
	GO:0005634	cellular_component	nucleus	1109	0.00170925
	GO:0005737	cellular_component	cytoplasm	1060	0.00121596
	GO:0005783	cellular_component	endoplasmic reticulum	168	0.00801598
	GO:0005543	molecular_function	phospholipid binding	112	0.00824881
	GO:0015031	biological_process	protein transport	106	0.000107456
	GO:0006886	biological_process	intracellular protein transport	97	0.00195302
	GO:0006511	biological_process	ubiquitin-dependent protein catabolic process	64	0.00568393
	GO:0000287	molecular_function	magnesium ion binding	63	0.00726669
	GO:0008234	molecular_function	cysteine-type peptidase activity	42	0.00280898
	GO:0006913	biological_process	nucleocytoplasmic transport	34	0.00516665
	GO:0043161	biological_process	proteasomal ubiquitin-dependent protein catabolic process	29	0.000306361
	GO:0043966	biological_process	histone H3 acetylation	23	0.00859533
	GO:0000082	biological_process	G1/S transition of mitotic cell cycle	21	0.00205265
	GO:0000151	cellular_component	ubiquitin ligase complex	21	0.00474921
	GO:0004197	molecular_function	cysteine-type endopeptidase activity	21	0.00205265
	GO:0045860	biological_process	positive regulation of protein kinase activity	18	0.00801957
	GO:0014704	cellular_component	intercalated disc	13	0.00521272
	GO:0055038	cellular_component	recycling endosome membrane	12	0.000352616
	GO:0001954	biological_process	positive regulation of cell-matrix adhesion	9	0.002577
	GO:0030833	biological_process	regulation of actin filament polymerization	8	0.00499986
	GO:0046579	biological_process	positive regulation of Ras protein signal transduction	8	0.00499986
	GO:0032402	biological_process	melanosome transport	8	0.00499986
	GO:0006376	biological_process	mRNA splice site selection	7	0.0096996
	GO:0045725	biological_process	positive regulation of glycogen biosynthetic process	7	0.0096996
	GO:0001228	molecular_function	RNA polymerase II transcription regulatory region sequence-specific DNA binding transcription factor activity involved in positive regulation of transcription	7	0.0096996
