# Supplementary material for: High-Throughput Sequencing Reveals Circulating miRNAs as Potential Biomarkers for Measuring Puberty Onset in Chicken (Gallus gallus)
Source: PLoS One. 2016 May 5;11(5):e0154958. doi: 10.1371/journal.pone.0154958 (PMC4858148; doi:10.1371/journal.pone.0154958)
Supplement: S5 Table — KEGG pathway with counts of genes > 50 were indicated in bold. (XLS) [file pone.0154958.s005.xls]

## Sheet: S5 Table
S5 Table KEGG analysis of the putative target genes
	Pathway Id	pathway description	Count	Pvalue of Fisher's Exact Test
	ko04010	MAPK signaling pathway	208	5.86481e-10
	ko04144	Endocytosis	177	5.33554e-07
	ko04810	Regulation of actin cytoskeleton	175	5.60199e-08
	ko04510	Focal adhesion	171	7.50739e-09
	ko04020	Calcium signaling pathway	152	3.70661e-06
	ko04310	Wnt signaling pathway	123	1.56144e-06
	ko04145	Phagosome	123	5.56714e-05
	ko04120	Ubiquitin mediated proteolysis	115	3.53106e-11
	ko04910	Insulin signaling pathway	111	0.00110517
	ko04530	Tight junction	109	1.1339e-05
	ko04110	Cell cycle	103	2.53241e-07
	ko03040	Spliceosome	98	0.000166104
	ko04142	Lysosome	96	7.05167e-07
	ko04114	Oocyte meiosis	93	4.57956e-10
	ko04070	Phosphatidylinositol signaling system	91	0.000429778
	ko04916	Melanogenesis	89	0.00141101
	ko04540	Gap junction	86	0.00719593
	ko04912	GnRH signaling pathway	83	0.00198038
	ko04012	ErbB signaling pathway	78	0.00026985
	ko04914	Progesterone-mediated oocyte maturation	75	0.000121336
	ko04512	ECM-receptor interaction	71	3.89594e-06
	ko04650	Natural killer cell mediated cytotoxicity	70	7.84101e-07
	ko04350	TGF-beta signaling pathway	69	0.000433212
	ko04210	Apoptosis	68	4.30074e-06
	ko04146	Peroxisome	66	6.6377e-05
	ko04370	VEGF signaling pathway	66	0.00676809
	ko04520	Adherens junction	63	2.46169e-05
	ko03320	PPAR signaling pathway	59	1.91256e-05
	ko03018	RNA degradation	57	3.04594e-05
	ko04115	p53 signaling pathway	53	2.29043e-05
	ko04150	mTOR signaling pathway	51	0.00289484
	ko04330	Notch signaling pathway	41	0.000386221
	ko03022	Basal transcription factors	32	9.87764e-07
	ko03420	Nucleotide excision repair	32	5.61005e-06
	ko03030	DNA replication	29	0.000125575
	ko04130	SNARE interactions in vesicular transport	29	0.000125575
	ko03440	Homologous recombination	22	0.00575293
	ko03060	Protein export	21	0.00380585
