# Supplementary material for: High-Throughput Sequencing Reveals Circulating miRNAs as Potential Biomarkers for Measuring Puberty Onset in Chicken (Gallus gallus)
Source: PLoS One. 2016 May 5;11(5):e0154958. doi: 10.1371/journal.pone.0154958 (PMC4858148; doi:10.1371/journal.pone.0154958)
Supplement: S6 Table — (XLS) [file pone.0154958.s006.xls]

## Sheet: S6 Table
S6 Table The primer sequences for validation of 9 candidate miRNAs
	Assay name	RT primer (5' to 3')	Length (nt)	Forward Primer(5' to 3')	Reversed Primer(5' to 3')	Product Length (bp)
	gga-miR-29c-3p	GTCGTATCCAGTGCAGGGTCCGAGGTATTCGCACTGGATACGACAACCGA	50	CCGCCGTAGCACCATTTG	CGCAGGGTCCGAGGTATTC	61
	gga-miR-217-5p	GCGTGGTCCACACCACCTGAGCCGCCACGACCACGCTCCAATCA	44	CCACCATACTGCATCAGGAACT	CCACACCACCTGAGCCG	58
	gga-miR-375	CTCAGCGGCTGTCGTGGACTGCGCGCTGCCGCTGAGAACGCGAG	44	GCCGGATTTGTTCGTTCG	GGCTGTCGTGGACTGCG	57
	gga-miR-215-5p	GCGTGGTCCACACCACCTGAGCCGCCACGACCACGCAGTCTGTC	44	GCCGCCATGACCTATGAAT	TCCACACCACCTGAGCCG	58
	gga-miR-155	CTCAGCGGCTGTCGTGGACTGCGCGCTGCCGCTGAGAACCCCTA	44	CGGCGGTTAATGCTAATCGT	GGCTGTCGTGGACTGCG	60
	gga-miR-9-5p	GTCGTATCCAGTGCAGGGTCCGAGGTATTCGCACTGGATACGACTCATAC	50	ACGGCGGTCTTTGGTTATCTA	CAGTGCAGGGTCCGAGGTAT	66
	gga-miR-19b-3p	GTCGTATCCAGTGCAGGGTCCGAGGTATTCGCACTGGATACGACTCAGTT	50	GGCGGTGTGCAAATCCAT	CAGTGCAGGGTCCGAGGTAT	64
	gga-miR-133a-3p	CTATACCATAAGCGAGCAGTAGCGCGATGGTATAGACAGCTGG	43	AACCCGTTGGTCCCCTTCA	GCCATAAGCGAGCAGTAGCG	59
	gga-let-7a-5p	GTCGTATCCAGTGCAGGGTCCGAGGTATTCGCACTGGATACGACAACTAT	50	GGCGGTGAGGTAGTAGGTTGT	CAGTGCAGGGTCCGAGGTAT	63
	gga-U6	CCATATTAGAAGCCCCTTTTTGT	23	TAAGCCTGGACTGAGTAAGAGCG	CCATATTAGAAGCCCCTTTTTGT	209
