# Supplementary material for: High-Throughput Sequencing Reveals Circulating miRNAs as Potential Biomarkers for Measuring Puberty Onset in Chicken (Gallus gallus)
Source: PLoS One. 2016 May 5;11(5):e0154958. doi: 10.1371/journal.pone.0154958 (PMC4858148; doi:10.1371/journal.pone.0154958)
Supplement: S7 Table — (XLS) [file pone.0154958.s007.xls]

## Sheet: S7 Table 
S7 Table Cq means of 9 candidate miRNAs in different period serum
	miRNAs	Cq means							Tm
		10w	11w	12w	13w	14w	15w	16w
	gga-miR-29c-3p	18.7±0.15	18.48±0.28	18.25±0.18	16.86±0.16	17.03±0.14	16.93±0.12	17.16±0.25	81.3
	gga-miR-217-5p	28.41±0.13	28.84±0.11	28.15±0.15	27.52±0.29	27.27±0.19	27.40±0.21	27.18±0.17	82.2
	gga-miR-375	26.07±0.12	26.77±0.23	24.70±0.19	23.31±0.15	23.13±0.14	23.21±0.18	22.96±0.16	85.7
	gga-miR-215-5p	30.91±0.15	30.45±0.23	30.21±0.16	28.91±0.17	28.67±0.09	28.71±0.20	28.8±0.11	82.4
	gga-miR-155	21.80±0.19	21.63±0.26	21.06±0.12	20.49±0.20	20.76±0.17	20.77±0.15	21.19±0.16	83.1
	gga-miR-9-5p	27.63±0.07	27.36±0.25	27.13±0.24	26.39±0.22	26.75±0.18	26.55±0.25	26.83±0.15	81.2
	gga-miR-19b-3p	15.94±0.17	15.84±0.10	15.63±0.20	14.62±0.21	14.84±0.17	15.05±0.18	14.75±0.12	81.6
	gga-miR-133a-3p	20.96±0.11	21.01±0.12	21.80±0.17	20.05±0.15	19.97±0.18	20.25±0.13	19.83±0.27	81.5
	gga-let-7a-5p	15.75±0.05	15.66±0.17	14.75±0.13	13.18±0.18	13.51±0.10	13.66±0.22	13.74±0.10	81.2
	gga-U6 (Control)	23.99±0.10	23.94±0.14	24.32±0.07	24.44±0.15	24.50±0.17	24.04±0.19	24.17±0.12	86.7
